# Supplementary material for: An IL6-correlated signature in serous epithelial ovarian cancer associates with growth factor response
Source: BMC Genomics. 2013 Jul 26;14:508. doi: 10.1186/1471-2164-14-508 (PMC3728068; doi:10.1186/1471-2164-14-508)
Supplement: Additional file 1 — Table containing: a. Selected probe sets for each platform; b. IL6-correlated genes in serous high malignant EOCs. [file 1471-2164-14-508-S1.xlsx]

## Sheet: Sheet1
Additional file 1a. Selected probe sets for each platform.
Gene Symbol	Common to:	Array platforms
		Affymetrix HG-U133A	Affymetrix HG-U133 Plus 2	Affymetrix HT_HG-U133A	Agilent G4112A
IL6	7	205207_at	205207_at	205207_at	A_23_P71037
CXCL2	7	209774_x_at	209774_x_at	209774_x_at	A_23_P315364
HBEGF	7	203821_at	203821_at	203821_at	A_24_P140608
SERPINE1	7	202628_s_at	202628_s_at	202628_s_at	A_24_P158089
DUSP1	7	201041_s_at	201041_s_at	201044_x_at	A_23_P110712
ZFP36	7	201531_at	201531_at	201531_at	A_23_P39237
IER3	7	201631_s_at	201631_s_at	201631_s_at	A_23_P42257
FOSB	6	202768_at	202768_at	202768_at	A_23_P429998
NR4A1	6	202340_x_at	202340_x_at	202340_x_at	A_23_P128230
SOCS3	6	206359_at	206359_at	206359_at	A_23_P207058
EGR2	6	205249_at	205249_at	205249_at	A_23_P46936
EGR3	6	206115_at	206115_at	206115_at	A_23_P216225
SLC2A3	6	202499_s_at	202499_s_at	202499_s_at	A_24_P81900
MMP19	6	204575_s_at	204575_s_at	204575_s_at	A_24_P184445
KLF4	6	221841_s_at	220266_s_at	221841_s_at	A_23_P32233
ATF3	5	202672_s_at	202672_s_at	202672_s_at	A_23_P34915
RGS2	5	202388_at	202388_at	202388_at	A_23_P114947
EGR1	5	201693_s_at	201694_s_at	201693_s_at	A_23_P214080
SOD2	5	215078_at	215078_at	215078_at	A_24_P935819
CYR61	5	210764_s_at	201289_at	210764_s_at	A_23_P46426
IL8	5	202859_x_at	202859_x_at	202859_x_at	A_32_P87013
DUSP5	5	209457_at	209457_at	209457_at	A_23_P150018
GADD45B	5	207574_s_at	207574_s_at	209305_s_at	A_24_P239606
TNFAIP3	5	202644_s_at	202644_s_at	202643_s_at	A_24_P157926
FPR1	5	205119_s_at	205119_s_at	205119_s_at	A_23_P38795
CCL3	4	205114_s_at	205114_s_at	205114_s_at	A_23_P373017
GFPT2	5	205100_at	205100_at	205100_at	A_23_P144916
NAMPT	4	217739_s_at	243296_at	217739_s_at	NAa
NR4A3	4	209959_at	209959_at	209959_at	A_23_P398566
GEM	4	204472_at	204472_at	204472_at	A_23_P257043
FOS	4	209189_at	209189_at	209189_at	A_23_P106194
PPP1R15A	4	37028_at	37028_at	37028_at	A_23_P90172
CEBPD	4	213006_at	213006_at	213006_at	A_23_P31810
THBD	4	203887_s_at	203887_s_at	203887_s_at	A_23_P91390
KLF6	4	208961_s_at	224606_at	208960_s_at	A_23_P63798
RHOB	4	212099_at	212099_at	212099_at	A_23_P51136
KLF2	4	219371_s_at	219371_s_at	219371_s_at	A_23_P119196
IL1B	4	39402_at	39402_at	39402_at	A_23_P79518
G0S2	4	213524_s_at	213524_s_at	213524_s_at	A_23_P74609
C5AR1	4	220088_at	220088_at	220088_at	A_23_P153562
MCL1	4	200797_s_at	214056_at	214056_at	A_24_P336754
Data set		III, IV, V	I, II	VI	VII
Additional file 1b. IL6-correlated genes in serous high maligannt EOC.
Gene Symbol	Common to:
		I			II			III			IV			V			VI			VII
		r	p value	FDRb	r	p value	FDR	r	p value	FDR	r	p value	FDR	r	p value	FDR	r	p value	FDR	r	p value	FDR
IL6	7	1	0	0	1	0	0	1	0	0	1	0	0	1	0	0	1	0	0	1	0	0
CXCL2	7	0.642151	0	0	0.557741	3.66526e-06	0.0250822	0.609526	8.65974e-15	5.9607e-11	0.553482	0.000211801	0.00336271	0.619572	7.43849e-14	8.22678e-10	0.569345	0	0	0.542185	9.49889e-10	8.65556e-07
HBEGF	7	0.630645	0	0	0.503202	4.16926e-05	0.118371	0.499361	1.09481e-09	1.21442e-06	0.437065	0.00480303	0.0318881	0.4471	3.86482e-07	0.000355683	0.538658	0	0	0.572881	6.16074e-11	9.71385e-08
SERPINE1	7	0.616813	0	0	0.472641	0.000137205	0.227324	0.608045	1.06581e-14	5.9607e-11	0.541104	0.000311933	0.199385	0.59939	7.44738e-13	5.49189e-09	0.607852	0	0	0.644826	2.90878e-14	1.49137e-10
DUSP1	7	0.616543	0	0	0.513666	2.69986e-05	0.0922641	0.530867	5.83855e-11	1.18302e-07	0.452134	0.00340095	0.0631898	0.509684	3.75434e-09	9.21458e-06	0.537927	0	0	0.582979	2.35172e-11	4.01458e-08
ZFP36	7	0.603763	0	0	0.444867	0.000368991	0.420042	0.591309	8.34888e-14	3.72126e-10	0.524905	0.000506399	0.000340612	0.536886	3.67587e-10	1.16262e-06	0.414664	0	0	0.555834	2.91291e-10	3.31417e-07
IER3	7	0.455446	7.67764e-12	4.77164e-09	0.461371	0.000207083	0.312024	0.505928	6.0897e-10	7.53908e-07	0.600485	4.19807e-05	0.00541159	0.408486	4.38968e-06	0.00231154	0.420295	0	0	0.559636	2.07553e-10	2.58424e-07
FOSB	6	0.613163	0	0	0.336214	0.00862781	0.999731	0.61727	3.10862e-15	3.46501e-11	0.4999	0.00102188	0.00672694	0.560729	4.01612e-11	1.77805e-07	0.503505	0	0	0.544936	7.51725e-10	7.34095e-07
NR4A1	6	0.610836	0	0	0.412802	0.00104624	0.680991	0.552172	6.73217e-12	1.66627e-08	0.35173	0.0260378	0.0148969	0.493723	1.33877e-08	2.46951e-05	0.439744	0	0	0.518946	6.31992e-09	3.59889e-06
SOCS3	6	0.596539	0	0	0.505238	3.83561e-05	0.11664	0.562673	2.19225e-12	6.09997e-09	0.245858	0.126211	0.221792	0.41455	3.0566e-06	0.00186483	0.409268	0	0	0.545468	7.18275e-10	7.32e-07
EGR2	6	0.59024	0	0	0.347685	0.00648891	0.999731	0.494131	1.73133e-09	1.67607e-06	0.503573	0.000924833	0.0893769	0.457103	1.95812e-07	0.000252577	0.486627	0	0	0.590578	1.11449e-11	2.06864e-08
EGR3	6	0.549718	0	0	0.114657	0.383028	0.999731	0.4611	2.63714e-08	1.78264e-05	0.422559	0.00660197	0.0222363	0.409478	4.13945e-06	0.00223308	0.423079	0	0	0.47624	1.45032e-07	3.78662e-05
SLC2A3	6	0.533376	2.22045e-16	3.79308e-13	0.502267	4.33135e-05	0.118371	0.520842	1.53308e-10	2.84108e-07	0.301905	0.0583165	0.0782245	0.452612	2.6642e-07	0.000280123	0.46454	0	0	0.571187	7.21792e-11	1.05721e-07
MMP19	6	0.485361	1.87406e-13	1.70404e-10	0.325694	0.0111044	0.999731	0.502526	8.26501e-10	9.69897e-07	0.531523	0.000416678	0.00262552	0.527446	8.42806e-10	2.33037e-06	0.417498	0	0	0.560394	1.93891e-10	2.53687e-07
KLF4	6	0.461155	3.886e-12	2.62575e-09	0.0865316	0.51092	0.999731	0.447987	7.19512e-08	4.11378e-05	0.447841	0.00375832	0.0296079	0.483197	2.99013e-08	5.08645e-05	0.40607	0	0	0.475222	1.5548e-07	3.99686e-05
ATF3	5	0.590621	0	0	0.429217	0.000621565	0.557116	0.512658	3.29502e-10	4.59587e-07	0.361722	0.0218215	0.0517544	0.469253	8.3226e-08	0.000122665	0.389256	0	0	0.506448	1.65354e-08	7.60112e-06
RGS2	5	0.525138	6.66134e-16	1.07099e-12	0.33287	0.00935699	0.999731	0.58398	1.98508e-13	6.33474e-10	0.287708	0.071829	0.0515434	0.538142	3.28505e-10	1.16262e-06	0.472805	0	0	0.657549	5.9952e-15	4.29329e-11
EGR1	5	0.502539	1.88738e-14	2.19863e-11	0.236991	0.0682771	0.999731	0.508056	5.02208e-10	6.58004e-07	0.478481	0.00178984	0.0053574	0.433218	9.58514e-07	0.000757439	0.387276	0	0	0.408762	9.27433e-06	0.000667961
SOD2	5	0.48963	1.07025e-13	1.04468e-10	0.713706	1.54821e-10	4.23731e-06	0.480455	5.53751e-09	4.75371e-06	0.205167	0.204083	0.00177026	0.414392	3.0858e-06	0.00186483	0.278688	3.95683e-12	2.90187e-10	0.636376	7.9492e-14	3.62167e-10
CYR61	5	0.483989	2.24043e-13	1.944e-10	0.266452	0.0396017	0.999731	0.458469	3.23636e-08	2.06277e-05	0.388582	0.0132151	0.592132	0.455601	2.17162e-07	0.000252577	0.434311	0	0	0.609182	1.64557e-12	4.35625e-09
IL8	5	0.478292	4.65628e-13	3.91978e-10	0.553172	4.56875e-06	0.0277627	0.419694	5.46182e-07	0.000225306	0.43867	0.00463301	0.0399729	0.37366	3.07591e-05	0.00987162	0.340908	0	0	0.423948	3.92686e-06	0.00040182
DUSP5	5	0.471584	1.08358e-12	8.31676e-10	0.351917	0.0058263	0.999731	0.441233	1.18711e-07	6.1402e-05	0.424351	0.00635212	0.0129647	0.386193	1.56546e-05	0.00578676	0.440677	0	0	0.546945	6.32786e-10	6.65462e-07
GADD45B	5	0.451846	1.17195e-11	7.02964e-09	0.238414	0.0665873	0.999731	0.483523	4.28508e-09	3.98309e-06	0.414362	0.00785532	0.00336271	0.411124	3.75338e-06	0.00207328	0.363543	0	0	0.411806	7.83292e-06	0.000612662
TNFAIP3	5	0.425257	2.2959e-10	1.0935e-07	0.395762	0.00174844	0.853536	0.459731	2.93412e-08	1.92027e-05	0.540303	0.000319682	0.0114489	0.400325	7.06669e-06	0.00306575	0.366845	0	0	0.607793	1.90647e-12	4.60647e-09
FPR1	5	0.416109	6.0276e-10	2.65879e-07	0.403599	0.00138523	0.783641	0.428028	3.06398e-07	0.000139155	0.295498	0.0641392	0.128439	0.278637	0.0022484	0.182806	0.460346	0	0	0.531675	2.27846e-09	1.558e-06
CCL3	5	0.408809	1.27575e-09	5.26195e-07	0.365097	0.00412724	0.992634	0.412345	8.97765e-07	0.000335731	0.467076	0.00237786	0.455576	0.42278	1.84891e-06	0.00136376	0.343582	0	0	0.512176	1.06918e-08	5.55316e-06
GFPT2	5	0.387048	1.07383e-08	3.46167e-06	0.342187	0.00744798	0.999731	0.517471	2.10632e-10	3.6167e-07	0.493196	0.00122262	0.0192969	0.440124	6.13127e-07	0.000521404	0.481222	0	0	0.496436	3.47629e-08	1.27393e-05
NAMPT	4	0.635527	0	0	0.585375	8.9911e-07	0.00983056	0.427126	3.26427e-07	0.000145285	0.41248	0.00817046	0.36424	0.388896	1.34834e-05	0.00523776	0.315997	2.44249e-15	2.90673e-13	Na	NA	NA
NR4A3	4	0.577682	0	0	0.258237	0.0463547	0.999731	0.4557	4.00722e-08	2.46317e-05	0.345996	0.0287482	0.000293244	0.366066	4.57004e-05	0.0126885	0.570535	0	0	0.681274	2.22045e-16	3.034e-12
GEM	4	0.521981	1.11022e-15	1.68581e-12	0.348437	0.00636664	0.999731	0.421372	4.86784e-07	0.000204751	0.336794	0.0335825	0.0079035	0.361151	5.8741e-05	0.0156404	0.575206	0	0	0.627786	2.13607e-13	7.97636e-10
FOS	4	0.51239	4.66294e-15	6.06632e-12	0.306879	0.0170826	0.999731	0.455432	4.09078e-08	2.46317e-05	0.388975	0.0131145	0.224797	0.470193	7.77865e-08	0.000122665	0.409417	0	0	0.376148	5.12673e-05	0.0021375
PPP1R15A	4	0.504508	1.42109e-14	1.68779e-11	0.343482	0.0072116	0.999731	0.540995	2.13072e-11	4.74628e-08	0.298045	0.0617712	0.0126352	0.411181	3.74073e-06	0.00207328	0.376936	0	0	0.524762	3.98585e-09	2.51677e-06
CEBPD	4	0.494916	5.28466e-14	5.55162e-11	0.322439	0.0119859	0.999731	0.44624	8.19819e-08	4.56802e-05	0.3126	0.0495428	0.462837	0.407618	4.62045e-06	0.00233715	0.309098	1.04361e-14	1.14693e-12	0.437101	1.80229e-06	0.000232808
THBD	4	0.482928	2.56906e-13	2.19554e-10	0.258897	0.0457793	0.999731	0.396951	2.44895e-06	0.000747854	0.358239	0.0232211	0.000612783	0.402715	6.15492e-06	0.00288416	0.44446	0	0	0.547964	5.79597e-10	6.25789e-07
KLF6	4	0.466557	2.01617e-12	1.43433e-09	0.189346	0.147348	0.999731	0.440747	1.23019e-07	6.1402e-05	0.276739	0.0838644	0.316539	0.451276	2.91726e-07	0.000293526	0.398946	0	0	0.662566	3.10862e-15	3.18775e-11
RHOB	4	0.464649	2.54552e-12	1.76483e-09	0.342782	0.00733842	0.999731	0.467057	1.64804e-08	1.18378e-05	0.349292	0.0271631	0.114815	0.461681	1.42399e-07	0.000196271	0.342513	0	0	0.538723	1.27135e-09	1.02098e-06
KLF2	4	0.46441	2.62057e-12	1.79061e-09	0.076116	0.563245	0.999731	0.41637	6.84858e-07	0.00026317	0.306893	0.0540816	0.0505914	0.368513	4.02704e-05	0.0116529	0.489815	0	0	0.525441	3.77498e-09	2.41516e-06
IL1B	4	0.449067	1.61899e-11	9.42271e-09	0.522926	1.81583e-05	0.078732	0.326481	0.000133162	0.0133791	0.295098	0.0645169	0.261057	0.285012	0.00175872	0.155587	0.475944	0	0	0.538729	1.27077e-09	1.02098e-06
G0S2	4	0.434892	8.04719e-11	4.11075e-08	0.418654	0.000871574	0.627017	0.448523	6.91144e-08	4.05199e-05	0.320099	0.0440502	0.014094	0.368296	4.07267e-05	0.0116529	0.391284	0	0	0.501556	2.38447e-08	9.72745e-06
C5AR1	4	0.414579	7.06399e-10	3.03941e-07	0.295748	0.021776	0.999731	0.377535	8.09763e-06	0.00196187	0.42253	0.00660605	0.065281	0.317932	0.000450898	0.0674435	0.450483	0	0	0.505625	1.75918e-08	7.92967e-06
MCL1	4	0.347552	3.52051e-07	8.08639e-05	0.210682	0.106137	0.999731	0.513655	3.0052e-10	4.59587e-07	0.403359	0.0098555	0.282481	0.428831	1.26669e-06	0.000968484	0.275121	7.57883e-12	5.19568e-10	0.538117	1.33745e-09	1.05654e-06
a NA: probe not available
b FDR values were not signaificant only for the majority of genes of data sets II and IV containing the gene expression profiles of 60 and 40 EOC patients, respectively, thus representing 100 out of 1262 total samples.

## Sheet: Sheet2
			HG_U133_plus2							HG_U133_A									HT_HG_U133_A					AGILENT
			NO SYMBOL DUPLICATES: PROBE WITH HIGHEST COR IN TOTHILL		Tothill		Anglesio			NO SYMBOL DUPLICATES: PROBE WITH HIGHEST COR IN BILD		Bild		Berchuck		Dressman			TCGA NO DUPLICATES					YOSHIHARA NO DUPLICATES
SYMBOL - NODUPLICATES	Common to:		Probe	SYMBOL	correlazione	pvalue	correlazione	pvalue		Probe	SYMBOL	correlazione	pvalue	correlazione	pvalue	correlazione	pvalue		Probe	SYMBOL	correlazione	pvalue		Probe	SYMBOL	correlazione	pvalue
IL6	7		205207_at	IL6	1	0	1	0		205207_at	IL6	1	0	1	0	1	0		205207_at	IL6	1	0		A_23_P71037	IL6	1	0
CXCL2	7		209774_x_at	CXCL2	0.642151	0	0.557741	3.66526e-06		209774_x_at	CXCL2	0.609526	8.65974e-15	0.553482	0.000211801	0.619572	7.43849e-14		209774_x_at	CXCL2	0.569345	0		A_23_P315364	CXCL2	0.542185	9.49889e-10
HBEGF	7		203821_at	HBEGF	0.630645	0	0.503202	4.16926e-05		203821_at	HBEGF	0.499361	1.09481e-09	0.437065	0.00480303	0.4471	3.86482e-07		203821_at	HBEGF	0.538658	0		A_24_P140608	HBEGF	0.572881	6.16074e-11
SERPINE1	7		202628_s_at	SERPINE1	0.616813	0	0.472641	0.000137205		202628_s_at	SERPINE1	0.608045	1.06581e-14	0.541104	0.000311933	0.59939	7.44738e-13		202628_s_at	SERPINE1	0.607852	0		A_24_P158089	SERPINE1	0.644826	2.90878e-14
DUSP1	7		201041_s_at	DUSP1	0.616543	0	0.513666	2.69986e-05		201041_s_at	DUSP1	0.530867	5.83855e-11	0.452134	0.00340095	0.509684	3.75434e-09		201044_x_at	DUSP1	0.537927	0		A_23_P110712	DUSP1	0.582979	2.35172e-11
ZFP36	7		201531_at	ZFP36	0.603763	0	0.444867	0.000368991		201531_at	ZFP36	0.591309	8.34888e-14	0.524905	0.000506399	0.536886	3.67587e-10		201531_at	ZFP36	0.414664	0		A_23_P39237	ZFP36	0.555834	2.91291e-10
IER3	7		201631_s_at	IER3	0.455446	7.67764e-12	0.461371	0.000207083		201631_s_at	IER3	0.505928	6.0897e-10	0.600485	4.19807e-05	0.408486	4.38968e-06		201631_s_at	IER3	0.420295	0		A_23_P42257	IER3	0.559636	2.07553e-10
FOSB	6		202768_at	FOSB	0.613163	0	0.336214	0.00862781		202768_at	FOSB	0.61727	3.10862e-15	0.4999	0.00102188	0.560729	4.01612e-11		202768_at	FOSB	0.503505	0		A_23_P429998	FOSB	0.544936	7.51725e-10
NR4A1	6		202340_x_at	NR4A1	0.610836	0	0.412802	0.00104624		202340_x_at	NR4A1	0.552172	6.73217e-12	0.35173	0.0260378	0.493723	1.33877e-08		202340_x_at	NR4A1	0.439744	0		A_23_P128230	NR4A1	0.518946	6.31992e-09
SOCS3	6		206359_at	SOCS3	0.596539	0	0.505238	3.83561e-05		206359_at	SOCS3	0.562673	2.19225e-12	0.245858	0.126211	0.41455	3.0566e-06		206359_at	SOCS3	0.409268	0		A_23_P207058	SOCS3	0.545468	7.18275e-10
EGR2	6		205249_at	EGR2	0.59024	0	0.347685	0.00648891		205249_at	EGR2	0.494131	1.73133e-09	0.503573	0.000924833	0.457103	1.95812e-07		205249_at	EGR2	0.486627	0		A_23_P46936	EGR2	0.590578	1.11449e-11
EGR3	6		206115_at	EGR3	0.549718	0	0.114657	0.383028		206115_at	EGR3	0.4611	2.63714e-08	0.422559	0.00660197	0.409478	4.13945e-06		206115_at	EGR3	0.423079	0		A_23_P216225	EGR3	0.47624	1.45032e-07
SLC2A3	6		202499_s_at	SLC2A3	0.533376	2.22045e-16	0.502267	4.33135e-05		202499_s_at	SLC2A3	0.520842	1.53308e-10	0.301905	0.0583165	0.452612	2.6642e-07		202499_s_at	SLC2A3	0.46454	0		A_24_P81900	SLC2A3	0.571187	7.21792e-11
MMP19	6		204575_s_at	MMP19	0.485361	1.87406e-13	0.325694	0.0111044		204575_s_at	MMP19	0.502526	8.26501e-10	0.531523	0.000416678	0.527446	8.42806e-10		204575_s_at	MMP19	0.417498	0		A_24_P184445	MMP19	0.560394	1.93891e-10
KLF4	6		220266_s_at	KLF4	0.461155	3.886e-12	0.0865316	0.51092		221841_s_at	KLF4	0.447987	7.19512e-08	0.447841	0.00375832	0.483197	2.99013e-08		221841_s_at	KLF4	0.40607	0		A_23_P32233	KLF4	0.475222	1.5548e-07
ATF3	5		202672_s_at	ATF3	0.590621	0	0.429217	0.000621565		202672_s_at	ATF3	0.512658	3.29502e-10	0.361722	0.0218215	0.469253	8.3226e-08		202672_s_at	ATF3	0.389256	0		A_23_P34915	ATF3	0.506448	1.65354e-08
RGS2	5		202388_at	RGS2	0.525138	6.66134e-16	0.33287	0.00935699		202388_at	RGS2	0.58398	1.98508e-13	0.287708	0.071829	0.538142	3.28505e-10		202388_at	RGS2	0.472805	0		A_23_P114947	RGS2	0.657549	5.9952e-15
EGR1	5		201694_s_at	EGR1	0.502539	1.88738e-14	0.236991	0.0682771		201693_s_at	EGR1	0.508056	5.02208e-10	0.478481	0.00178984	0.433218	9.58514e-07		201693_s_at	EGR1	0.387276	0		A_23_P214080	EGR1	0.408762	9.27433e-06
SOD2	5		215078_at	SOD2	0.48963	1.07025e-13	0.713706	1.54821e-10		215078_at	SOD2	0.480455	5.53751e-09	0.205167	0.204083	0.414392	3.0858e-06		215078_at	SOD2	0.278688	3.95683e-12		A_24_P935819	SOD2	0.636376	7.9492e-14
CYR61	5		201289_at	CYR61	0.483989	2.24043e-13	0.266452	0.0396017		210764_s_at	CYR61	0.458469	3.23636e-08	0.388582	0.0132151	0.455601	2.17162e-07		210764_s_at	CYR61	0.434311	0		A_23_P46426	CYR61	0.609182	1.64557e-12
IL8	5		202859_x_at	IL8	0.478292	4.65628e-13	0.553172	4.56875e-06		202859_x_at	IL8	0.419694	5.46182e-07	0.43867	0.00463301	0.37366	3.07591e-05		202859_x_at	IL8	0.340908	0		A_32_P87013	IL8	0.423948	3.92686e-06
DUSP5	5		209457_at	DUSP5	0.471584	1.08358e-12	0.351917	0.0058263		209457_at	DUSP5	0.441233	1.18711e-07	0.424351	0.00635212	0.386193	1.56546e-05		209457_at	DUSP5	0.440677	0		A_23_P150018	DUSP5	0.546945	6.32786e-10
GADD45B	5		207574_s_at	GADD45B	0.451846	1.17195e-11	0.238414	0.0665873		207574_s_at	GADD45B	0.483523	4.28508e-09	0.414362	0.00785532	0.411124	3.75338e-06		209305_s_at	GADD45B	0.363543	0		A_24_P239606	GADD45B	0.411806	7.83292e-06
TNFAIP3	5		202644_s_at	TNFAIP3	0.425257	2.2959e-10	0.395762	0.00174844		202644_s_at	TNFAIP3	0.459731	2.93412e-08	0.540303	0.000319682	0.400325	7.06669e-06		202643_s_at	TNFAIP3	0.366845	0		A_24_P157926	TNFAIP3	0.607793	1.90647e-12
FPR1	5		205119_s_at	FPR1	0.416109	6.0276e-10	0.403599	0.00138523		205119_s_at	FPR1	0.428028	3.06398e-07	0.295498	0.0641392	0.278637	0.0022484		205119_s_at	FPR1	0.460346	0		A_23_P38795	FPR1	0.531675	2.27846e-09
CCL3	4		205114_s_at	CCL3 /// CCL3L1 /// CCL3L3	0.408809	1.27575e-09	0.365097	0.00412724		205114_s_at	CCL3 /// CCL3L1 /// CCL3L3	0.412345	8.97765e-07	0.467076	0.00237786	0.42278	1.84891e-06		205114_s_at	CCL3 /// CCL3L1 /// CCL3L3	0.343582	0		A_23_P373017	CCL3	0.512176	1.06918e-08
GFPT2	5		205100_at	GFPT2	0.387048	1.07383e-08	0.342187	0.00744798		205100_at	GFPT2	0.517471	2.10632e-10	0.493196	0.00122262	0.440124	6.13127e-07		205100_at	GFPT2	0.481222	0		A_23_P144916	GFPT2	0.496436	3.47629e-08
NAMPT	4		243296_at	NAMPT	0.635527	0	0.585375	8.9911e-07		217739_s_at	NAMPT	0.427126	3.26427e-07	0.41248	0.00817046	0.388896	1.34834e-05		217739_s_at	NAMPT	0.315997	2.44249e-15
NR4A3	4		209959_at	NR4A3	0.577682	0	0.258237	0.0463547		209959_at	NR4A3	0.4557	4.00722e-08	0.345996	0.0287482	0.366066	4.57004e-05		209959_at	NR4A3	0.570535	0		A_23_P398566	NR4A3	0.681274	2.22045e-16
GEM	4		204472_at	GEM	0.521981	1.11022e-15	0.348437	0.00636664		204472_at	GEM	0.421372	4.86784e-07	0.336794	0.0335825	0.361151	5.8741e-05		204472_at	GEM	0.575206	0		A_23_P257043	GEM	0.627786	2.13607e-13
FOS	4		209189_at	FOS	0.51239	4.66294e-15	0.306879	0.0170826		209189_at	FOS	0.455432	4.09078e-08	0.388975	0.0131145	0.470193	7.77865e-08		209189_at	FOS	0.409417	0		A_23_P106194	FOS	0.376148	5.12673e-05
PPP1R15A	4		37028_at	PPP1R15A	0.504508	1.42109e-14	0.343482	0.0072116		37028_at	PPP1R15A	0.540995	2.13072e-11	0.298045	0.0617712	0.411181	3.74073e-06		37028_at	PPP1R15A	0.376936	0		A_23_P90172	PPP1R15A	0.524762	3.98585e-09
CEBPD	4		213006_at	CEBPD	0.494916	5.28466e-14	0.322439	0.0119859		213006_at	CEBPD	0.44624	8.19819e-08	0.3126	0.0495428	0.407618	4.62045e-06		213006_at	CEBPD	0.309098	1.04361e-14		A_23_P31810	CEBPD	0.437101	1.80229e-06
THBD	4		203887_s_at	THBD	0.482928	2.56906e-13	0.258897	0.0457793		203887_s_at	THBD	0.396951	2.44895e-06	0.358239	0.0232211	0.402715	6.15492e-06		203887_s_at	THBD	0.44446	0		A_23_P91390	THBD	0.547964	5.79597e-10
KLF6	4		224606_at	KLF6	0.466557	2.01617e-12	0.189346	0.147348		208961_s_at	KLF6	0.440747	1.23019e-07	0.276739	0.0838644	0.451276	2.91726e-07		208960_s_at	KLF6	0.398946	0		A_23_P63798	KLF6	0.662566	3.10862e-15
RHOB	4		212099_at	RHOB	0.464649	2.54552e-12	0.342782	0.00733842		212099_at	RHOB	0.467057	1.64804e-08	0.349292	0.0271631	0.461681	1.42399e-07		212099_at	RHOB	0.342513	0		A_23_P51136	RHOB	0.538723	1.27135e-09
KLF2	4		219371_s_at	KLF2	0.46441	2.62057e-12	0.076116	0.563245		219371_s_at	KLF2	0.41637	6.84858e-07	0.306893	0.0540816	0.368513	4.02704e-05		219371_s_at	KLF2	0.489815	0		A_23_P119196	KLF2	0.525441	3.77498e-09
IL1B	4		39402_at	IL1B	0.449067	1.61899e-11	0.522926	1.81583e-05		39402_at	IL1B	0.326481	0.000133162	0.295098	0.0645169	0.285012	0.00175872		39402_at	IL1B	0.475944	0		A_23_P79518	IL1B	0.538729	1.27077e-09
G0S2	4		213524_s_at	G0S2	0.434892	8.04719e-11	0.418654	0.000871574		213524_s_at	G0S2	0.448523	6.91144e-08	0.320099	0.0440502	0.368296	4.07267e-05		213524_s_at	G0S2	0.391284	0		A_23_P74609	G0S2	0.501556	2.38447e-08
C5AR1	4		220088_at	C5AR1	0.414579	7.06399e-10	0.295748	0.021776		220088_at	C5AR1	0.377535	8.09763e-06	0.42253	0.00660605	0.317932	0.000450898		220088_at	C5AR1	0.450483	0		A_23_P153562	C5AR1	0.505625	1.75918e-08
MCL1	4		214056_at	MCL1	0.347552	3.52051e-07	0.210682	0.106137		200797_s_at	MCL1	0.513655	3.0052e-10	0.403359	0.0098555	0.428831	1.26669e-06		214056_at	MCL1	0.275121	7.57883e-12		A_24_P336754	MCL1	0.538117	1.33745e-09
