# Supplementary material for: An IL6-correlated signature in serous epithelial ovarian cancer associates with growth factor response
Source: BMC Genomics. 2013 Jul 26;14:508. doi: 10.1186/1471-2164-14-508 (PMC3728068; doi:10.1186/1471-2164-14-508)
Supplement: Additional file 3 — Table reporting IL6-correlated genes in serous advanced stage and LMP EOCs from data set I. [file 1471-2164-14-508-S3.xlsx]

## Sheet: Sheet1
Additional file 3. Comparison of IL6-correlated genes in serous and LMP EOCs in data set I.
Gene Symbol	Common to:	Serous EOC
		Advanced Stage		LMP
		r	p value	r	p value
IL6	7	1	0	1	0
CXCL2	7	0.644457	0	0.697062	0.00130444
HBEGF	7	0.633236	0	0.74605	0.000377708
SERPINE1	7	0.617886	0	0.727386	0.000624219
DUSP1	7	0.616057	0	0.675459	0.00209576
ZFP36	7	0.602872	0	0.804935	5.6e-05
IER3	7	0.45737	6.11e-12	0.615046	0.00659585
FOSB	6	0.612879	0	0.694289	0.00138934
NR4A1	6	0.608438	0	0.786824	0.000107134
SOCS3	6	0.60212	0	0.694179	0.0013928
EGR2	6	0.589619	0	0.800377	6.63e-05
EGR3	6	0.545445	0	0.733306	0.000534605
SLC2A3	6	0.532251	2.22e-16	0.69615	0.00133187
MMP19 a	6	0.486498	1.62e-13	0.28646	0.249135
KLF4	6	0.460454	4.23e-12	0.760982	0.000244923
ATF3	5	0.591099	0	0.705257	0.00107828
RGS2	5	0.523499	8.88e-16	0.496896	0.0359205
EGR1	5	0.500294	2.55e-14	0.624865	0.00556101
SOD2	5	0.491616	8.24e-14	0.627796	0.00527903
CYR61	5	0.48319	2.49e-13	0.682255	0.00181284
IL8	5	0.478566	4.5e-13	0.342656	0.163932
DUSP5	5	0.470636	1.22e-12	0.740398	0.000441677
GADD45B	5	0.450746	1.33e-11	0.82646	2.36e-05
TNFAIP3	5	0.426642	1.98e-10	0.414812	0.0869589
FPR1	5	0.419783	4.11e-10	0.0118746	0.962701
CCL3	5	0.410206	1.11e-09	0.658133	0.00298543
GFPT2 b	5	0.388844	9.06e-09	0.194385	0.439571
NAMPT	4	0.635895	0	0.79326	8.57e-05
NR4A3	4	0.578948	0	0.671697	0.0022674
GEM	4	0.523547	8.88e-16	0.658821	0.00294502
FOS	4	0.514194	3.55e-15	0.627369	0.0053194
PPP1R15A	4	0.50062	2.44e-14	0.717907	0.000793704
CEBPD	4	0.500142	2.6e-14	0.87024	2.67e-06
THBD	4	0.485758	1.78e-13	0.16173	0.521429
KLF6	4	0.4644	2.62e-12	0.75128	0.000325625
RHOB	4	0.459301	4.86e-12	0.727038	0.000629847
KLF2	4	0.467255	1.85e-12	0.3597	0.142615
IL1B	4	0.451261	1.26e-11	0.509917	0.030629
G0S2	4	0.436133	7.01e-11	-0.249411	0.318238
C5AR1	4	0.411525	9.67e-10	0.323429	0.190465
MCL1	4	0.347545	3.52e-07	0.599949	0.00848654
aGenes specifically correlated in advanced stage EOCs are in bold. bGFPT2 gene correlated to IL6 in data sets III-VII.
