# Supplementary material for: An IL6-correlated signature in serous epithelial ovarian cancer associates with growth factor response
Source: BMC Genomics. 2013 Jul 26;14:508. doi: 10.1186/1471-2164-14-508 (PMC3728068; doi:10.1186/1471-2164-14-508)
Supplement: Additional file 4 — Table reporting the networks identified by IPA software. [file 1471-2164-14-508-S4.xlsx]

## Sheet: Sheet1
Additional file 4. Networks identified by IPA software.
a) IPA on the 40 IL6-correlated genes common to advanced stage and LMP serous EOCs
ID	Molecules in Network	Score	Focus Molecules	Top Functions
Nb1	CCL3, CXCL2, DUSP5, EGR1 ,elastase, ETS, Fcer1, G0S2, GADD45B, GFPT2, HLA-DR, IER3, Ifn gamma, JINK1/2, KLF2, lymphotoxin-alpha1-beta2, N-cor, NAMPT, NFAT (complex), Nfat (family), NFkB (complex), NFkB (family), Nos, Notch, Nr1h, Pdgf Ab, PDGF BB, PEPCK, Rar, RHOB, Rxr, Serine Protease, Sod, TCR, THBD	24	12	Cell Death, Cellular Function and Maintenance, Hematological System Development and Function
N2	Alp, ATF3, Cebp, CEBPD, Collagen(s), cyclooxygenase, DUSP1, ERK1/2, Fc gamma receptor, Fcgr3, Fibrin, FOSB, Gm-csf, GOT, Growth hormone, hexokinase, IFN Beta, IgG1, IgG, IL1, IL8, IL12 (complex), Immunoglobulin, KLF4, LDL, MHC Class II (complex), PPP1R15A, SAA, SERPINE1, SLC2A3, SOCS3, SOD2, Tlr, TNFAIP3, TSH	24	12	Cell Death, Cellular Development, Cellular Growth and Proliferation
b) IPA on the 7 IL6-correlated genes specific for advanced stage serous EOCs
ID	Molecules in Network	Score	Focus Molecules	Top Functions
N1	1,4-glucan, Akt ,BPI, C5AR1, Egfr-Erbb2, ERK1/2, Focal adhesion kinase, FPR1, FPR, G protein, G0S2, hCG, HTR7, IL1, IL8, IL12 (complex), IL36G, KLF2, lauric acid, LPAR2, LPAR3, Mapk, MMP19, NFkB (complex), NTSR1, P2RY6, PI3K (complex), PLC, PROK1, SENP6, THBD, Tlr11, Tlr12, Vegf, ZNF300	21	7	Cell Morphology, Cellular Function and Maintenance, Cardiovascular Disease
aGenes downloaded for IPA are in bold. bN: network
