# Supplementary material for: An IL6-correlated signature in serous epithelial ovarian cancer associates with growth factor response
Source: BMC Genomics. 2013 Jul 26;14:508. doi: 10.1186/1471-2164-14-508 (PMC3728068; doi:10.1186/1471-2164-14-508)
Supplement: Additional file 5 — Table reporting IL6-correlated genes included in each the gene sets selected by GSEA. [file 1471-2164-14-508-S5.xlsx]

## Sheet: GENES_COMMON_TO_4
Additional file 5. IL6-correlated genes included in each the gene sets selected by GSEA.
Gene Symbol	AMIT_EGF_RESPONSE_60_HELA	AMIT_EGF_RESPONSE_120_HELA	BILD_HRAS_ONCOGENIC_SIGNATURE	KIM_WT1_TARGETS_UP	NAGASHIMA_NRG1_SIGNALING_UP
IL6
CXCL2		X	X
HBEGF		X	X	X	X
SERPINE1	X			X
DUSP1			X		X
ZFP36			X		X
IER3			X	X	X
FOSB	X				X
NR4A1				X	X
SOCS3
EGR2					X
EGR3					X
SLC2A3	X		X
MMP19
KLF4
ATF3					X
RGS2					X
EGR1			X	X	X
SOD2	X
CYR61	X			X	X
IL8		X	X	X
DUSP5			X	X	X
GADD45B					X
TNFAIP3				X
FPR1
CCL3
GFPT2				X
NAMPT
NR4A3	X				X
GEM		X		X	X
FOS			X		X
PPP1R15A			X		X
CEBPD
THBD
KLF6	X		X		X
RHOB	X
KLF2					X
IL1B			X
G0S2			X
C5AR1
MCL1		X	X		X
